# Supplementary material for: Multidimensional Factors Affecting Successful Aging among Empty-Nesters in China Based on Social-Ecological System Theory
Source: Int J Environ Res Public Health. 2022 Sep 20;19(19):11885. doi: 10.3390/ijerph191911885 (PMC9565406; doi:10.3390/ijerph191911885)
Supplement: Supplementary file 1 [file ijerph-19-11885-s001.zip]

Archive with 1 entries (1 files):
- ijerph-1875860-supplementary.pdf
